# Supplementary material for: Computing Skin Cutaneous Melanoma Outcome From the HLA-Alleles and Clinical Characteristics
Source: Front Genet. 2020 Mar 26;11:221. doi: 10.3389/fgene.2020.00221 (PMC7113398; doi:10.3389/fgene.2020.00221)
Supplement: Supplementary file 1 [file Data_Sheet_1.ZIP]

Archive with 7 entries (4 files):
- Supplementary_information/
- Supplementary_information/Supplementary_Figures.docx
- __MACOSX/
- __MACOSX/Supplementary_information/
- __MACOSX/Supplementary_information/._Supplementary_Figures.docx
- Supplementary_information/Supplimentary_Tables.xlsx
- __MACOSX/Supplementary_information/._Supplimentary_Tables.xlsx
